# Supplementary material for: Tardiness hair in transitional zone: Analysis between age and frontal forehead hairline in children aged below 5 years old
Source: PLoS One. 2025 Dec 4;20(12):e0336923. doi: 10.1371/journal.pone.0336923 (PMC12677457; doi:10.1371/journal.pone.0336923)
Supplement: S1 Data — (XLSX) [file pone.0336923.s001.xlsx]

## Sheet: Sheet1
Number	Gender	Temporal Points	ID	Age	Hairline Shape	Skin Type
1	F	1	1mFR23092502	0	2	2
2	F	1	1y1MFR23082205	1	1	2
3	M	0	1y1mMR2023051801	1	2	3
4	F	0	1y2mFR23112001	1	1	4
5	M	1	1y3m23102507	1	1	3
6	F	1	1y4mFR2023051604	1	1	3
7	F	0	1y5mFR23100706	1	2	2
8	M	1	1y5mMR2023031301	1	2	3
9	F	1	1y7mFR23101103	1	1	3
10	F	1	1yFR23081501	1	1	3
11	F	0	1yFR23110703	1	2	4
12	F	0	1yFR2022101802	1	2	3
13	F	1	1yFR2023022303	1	3	2
14	F	1	1yFR2023031701	1	1	4
15	M	1	1yMR23061901	1	1	3
16	M	1	1yMR2022092405	1	2	4
17	M	0	1yMR2023020201	1	2	3
18	M	0	1yMR2023020901	1	3	3
19	M	1	1yMR2023031405	1	3	3
20	M	0	1yMR2023042001	1	2	3
21	F	0	2yFR23090504	2	2	4
22	F	1	2yFR23070406	2	2	3
23	F	1	2yFR23072202	2	0	3
24	F	1	2yFR23091402	2	0	4
25	F	0	2yFR2022102101	2	2	4
26	F	1	2yFR2023022601	2	2	3
27	F	1	2yFR2023041201	2	2	3
28	F	1	2yFR2023041301	2	1	3
29	M	1	2yMR23082902	2	1	4
30	M	1	2yMR23100103	2	1	4
31	F	0	2Ymr23110301	2	2	4
32	M	1	2yMR2023020601	2	2	4
33	M	1	2yMR2023030902	2	2	3
34	M	1	2yMR2023050903	2	1	4
35	M	1	2yMR2023051101	2	1	4
36	M	1	2yMR2023052504	2	2	3
37	F	1	3mFR23090203	0	1	3
38	F	0	3mFR23110702	0	3	3
39	M	0	3mMR23062903	0	2	3
40	F	0	3yFR23061501	3	1	4
41	F	0	3yFR23062502	3	1	3
42	F	0	3yFR23080301	3	1	4
43	F	1	3yFR2022092901	3	0	3
44	F	0	3yFR2023011701	3	2	3
45	M	1	3yMR23062003	3	2	3
46	M	1	3yMR23062004	3	1	4
47	M	1	3mMR23081101	0	3	2
48	M	1	3yMR2023030703	3	2	3
49	M	1	3yMR2023060101	3	1	4
50	M	1	3月MR2023032306	0	2	3
51	F	1	4mFR23111001	0	1	3
52	F	1	4mFR2023031803	0	1	4
53	F	1	4yFR23071301	4	2	3
54	F	1	4yFR2022091604	4	1	4
55	F	1	4yFR2022092902	4	1	3
56	M	1	4yMR23060701	4	1	4
57	M	1	4yMR23072504	4	2	4
58	M	1	4yMR23082903	4	2	3
59	M	0	4yMR2023022603	4	2	5
60	F	1	5mFR23061401	0	1	2
61	F	1	5mFR23093003	0	2	2
62	F	1	5mFR23112303	0	2	2
63	F	1	5mFR2023031603	0	2	3
64	M	1	5mMR23061902	0	2	4
65	M	1	5mMR23091401	0	2	3
66	F	1	5yFR23072201	5	1	4
67	F	1	5yFR23110903	5	1	4
68	F	1	5yFR2023032307	5	1	4
69	F	0	5yFR2023051401	5	2	3
70	F	0	5yFR2023052501	5	1	3
71	M	0	5yMR23070901	5	1	3
72	M	1	5yMR23091101	5	1	3
73	M	1	5yMR23091404	5	2	3
74	F	1	6mFR2022101901	0	2	4
75	F	1	6mFR2023030712	0	2	3
76	M	1	6mMR23080603	0	2	3
77	M	1	6mMR23102202	0	3	2
83	M	1	6yMR2023022602	0	1	5
89	F	1	8mFR23102504	0	2	2
90	F	0	8mFR2023021503	0	2	3
91	F	1	8mFR2023030702	0	3	3
92	M	1	8mMR23102402	0	2	2
96	M	1	9mMR23090701	0	3	3
99	F	0	10mFR23071002	0	2	3
100	F	1	10mFR23081706	0	2	2
104	F	1	11mFR2023032308	0	2	3
105	F	1	11mFR2023051803	0	2	3
106	M	0	11mMR23100703	0	3	2
160	M	1	1y3mMJ2022-07-14-01	1	2	2
161	M	1	2y1mFJ2022-06-09-01a	2	1	3
162	M	1	5yM2022072801	3	1	5
163	M	1	3yMJ2022-07-21-01	0	1	5
166	F	0	6yFJ2022-07-21-03	0	1	4
172	M	0	2mMR24031401	0	3	3
173	F	1	2yFR24030501	2	2	4
174	M	1	2yMR24032802	2	3	4
175	F	1	3mFR24030702	0	2	3
176	F	0	3yFR240702	3	1	3
177	F	1	3yFR24022404	3	2	4
178	F	0	3yFR24022602	3	3	4
179	F	1	3yFR24030703	3	2	4
180	F	1	4mFR24030202	0	3	3
181	M	1	4mMR24011106	0	2	4
182	F	0	4yFR24010601	4	1	3
183	F	0	5mFR24011809	0	2	2
184	F	0	5mFR24030301	0	3	2
185	F	0	5yFR24012904	5	0	4
186	F	0	5yFR24022401	5	2	3
187	M	1	6mMR24022802	0	1	2
191	F	1	7mFR24010905	0	2	3
192	M	1	7mMR24030603	0	2	3
193	F	1	8mFR24012002	0	2	3
194	F	1	8mFR24020704	0	2	4
196	F	1	9mFR24030502	0	2	3
202	F	0	13mFR24011602	1	1	4
203	M	1	14mMR24013103	1	2	4
205	F	1	18mFR24032901	1	2	4
216	F	1	22mFR24043001	1	3	4
219	F	0	3yFR24042502	3	2	3
221	M	1	2yMR24041801	2	1	3
223	F	1	1yFR24041502	1	2	3
224	M	1	6mMR24040801	0	3	2
225	M	1	12mMR24040501	1	3	3
226	M	1	1yMR24040301	1	2	3
227	M	1	1yMR24040102	1	1	4
229	F	1	10mFR24052703	0	3	3
230	F	1	1y2mFJ2022090502	1	2	4
231	M	0	1y3mMH2023031604	1	3	4
232	F	1	1y4mFH23102504	1	3	4
233	F	0	1y4mFH2023042001	1	3	3
234	M	1	1y5mFJ2022100803	1	1	4
235	F	0	1y6mFH23122601	1	2	3
236	M	1	1y6mMH23100402	1	1	4
237	F	0	1y7mFJ2022091302	1	0	4
238	M	0	1y7mMH2023040302	1	1	4
239	M	1	1y7mMH2023050901	1	1	4
240	M	1	1y7mMH2023050901b	1	1	3
241	F	1	1yFH23071306	1	2	3
242	F	1	1yFH23100301	1	1	4
243	F	1	1yFH2023022202	1	2	3
244	F	1	1yFH2023062701	1	1	3
245	F	1	1yFJ2022112102	1	1	3
246	M	1	1yMH23101901	1	1	4
247	M	1	1yMH2023011702	1	1	4
248	M	1	1yMH2023030901	1	1	4
249	M	0	1yMH2023032707	1	2	3
250	F	1	2yFH23080803	2	2	3
251	F	0	2yFH23091301	2	1	3
252	F	1	2yFH23111301	2	0	3
253	F	0	2yFH2023061303	2	1	3
254	F	0	2yFJ23102601b	2	1	4
255	M	1	2yMH23070601	2	1	4
256	M	1	2yMH23100102	2	0	4
257	M	1	2yMH23111305b	2	1	4
258	M	1	2yMH23121001	2	1	3
259	M	1	2yMH2023030602	2	1	4
260	M	1	2yMH2023030902	2	1	4
261	M	0	2yMH2023042701	2	1	4
262	M	1	2yMJ2022111901	2	2	4
263	F	1	3mFH23082201	0	2	4
264	M	0	3mMH23122801	0	0	4
265	F	1	3yFH23071002	3	0	4
266	F	0	3Yfh23110601b	3	2	3
267	F	1	3yFH23120301	3	1	4
268	F	0	3yFH2023011101	3	2	4
269	F	0	3yFH2023040101	3	1	4
270	F	0	3yFH2023050403	3	1	3
271	F	1	3yFJ24020501	3	1	4
272	M	1	3yMH23110701	3	0	4
273	M	1	3yMH24020605	3	1	4
274	M	1	3yMJ2022092201	3	0	3
275	M	0	3yMJ2023020701b	3	1	3
276	F	1	4mFH23103002	0	2	3
277	M	1	4mMH23090401	0	3	3
278	M	1	4mMH2023062602	0	3	4
279	M	0	4yFH23072610 b	4	1	3
280	F	0	4yFH23080702	4	1	3
281	F	0	4yFH23091201	4	2	4
282	F	0	4yFH23101401	4	1	4
283	F	0	4yFH2023041101	4	0	4
284	F	0	4yFJ2022092802	4	1	5
285	F	0	4yFJ2022092901	4	1	3
286	M	1	4yMH23100101b	4	1	4
287	M	1	4yMH2023020203	4	1	4
288	M	1	4yMH2023061501	4	2	4
289	F	1	5mFH23093003	0	2	3
290	F	0	5mFH23122102	0	3	3
291	M	1	5mMH2023011705	0	0	3
292	M	0	5mMH2023020902	0	3	3
293	M	1	5mMH2023031403	0	3	3
294	F	0	5yFH23071203	5	2	4
295	F	0	5yFH23081501	5	1	4
296	F	0	5yFH23103001	5	2	3
297	F	0	5yFH2023060802	5	1	4
298	F	0	5yFH2023062901b	5	1	4
299	M	0	5ymh23071104	5	2	4
300	M	1	5yMH23092401	5	1	4
301	M	1	5yMH2022121202b	5	1	5
302	M	1	5yMH2023062706b	5	1	4
303	M	1	5yMJ24011704	5	1	3
304	M	1	5yMJ2022091301b	5	0	4
305	M	1	5yMJ2022092701	5	1	5
306	M	1	5yMJ2022092904	5	1	4
307	M	1	5yMJ2022121301b	5	1	4
308	F	1	6mFH23101604	0	3	4
309	F	1	6mFH2023021502	0	1	3
310	F	1	6mFH2023022008	0	2	4
311	F	1	6mFH2023031601	0	2	3
312	M	1	6mMH23122901	0	1	4
313	M	0	6mMH2023022101	0	3	3
314	M	1	6mMH2023031302	0	2	4
315	M	1	6mMH2023041003	0	2	3
316	M	0	6mMH2023050401	0	2	2
